# Supplementary material for: Mechanisms of Basement Membrane Micro-Perforation during Cancer Cell Invasion into a 3D Collagen Gel
Source: Gels. 2022 Sep 7;8(9):567. doi: 10.3390/gels8090567 (PMC9498339; doi:10.3390/gels8090567)
Supplement: Supplementary file 1 [file gels-08-00567-s001.zip]

Archive with 1 entries (1 files):
- gels-1885547-supplementary.pdf
